# Supplementary material for: Extracellular Vesicles from a Novel Chordoma Cell Line, ARF-8, Promote Tumorigenic Microenvironmental Changes When Incubated with the Parental Cells and with Human Osteoblasts
Source: Int J Mol Sci. 2024 Nov 27;25(23):12731. doi: 10.3390/ijms252312731 (PMC11641215; doi:10.3390/ijms252312731)
Supplement: Supplementary file 1 [file ijms-25-12731-s001.zip]

Archive with 10 entries (10 files):
- SUPP FIG S1 IPA.pdf
- SUPP FIG S2 ARF8XO.pdf
- SUPP FIG S3 ARF8XOtx.pdf
- SUPP FIG S4 ARF8 EMT.pdf
- SUPP FIG S5 hOBXOtx.pdf
- Supp Table S1 ARF-8 EVs  Proteomics.xls
- Supp Table S2 ARF-8 XOtx or no.xls
- Supp Table S3 ARF-8 EMT.xls
- Supp Table S4 hOB XOtx or no.xls
- supplementary Figures and Tables captions.pdf
